# Supplementary material for: Responses of Jumbo Quail to a Diet Containing Corticated Marama Bean (Tylosema esculentum) Meal Pre-Treated with Fibrolytic Multi-Enzymes
Source: Life (Basel). 2024 Sep 28;14(10):1242. doi: 10.3390/life14101242 (PMC11508706; doi:10.3390/life14101242)
Supplement: Supplementary file 1 [file life-14-01242-s001.zip]

Archive with 1 entries (1 files):
- life-3207679-supplementary.pdf
